# Supplementary material for: Optimization of Anchovy–Threadfin Bream Composite Surimi: I-Optimal Mixture Design for Sensory Enhancement and Impact Assessment of Three Exogenous Proteins
Source: Foods. 2026 Apr 17;15(8):1417. doi: 10.3390/foods15081417 (PMC13115514; doi:10.3390/foods15081417)
Supplement: Supplementary file 1 [file foods-15-01417-s001.zip]

Archive with 1 entries (1 files):
- foods-4218462-supplementary.pdf
